# Supplementary material for: Natural Solutions to Antimicrobial Resistance: The Role of Essential Oils in Poultry Meat Preservation with Focus on Gram-Negative Bacteria
Source: Foods. 2024 Dec 3;13(23):3905. doi: 10.3390/foods13233905 (PMC11640364; doi:10.3390/foods13233905)
Supplement: Supplementary file 1 [file foods-13-03905-s001.zip]

Archive with 1 entries (1 files):
- foods-3289700-supplementary.pdf
